# Supplementary material for: Hydrophobic Capillary Ceramic-Membrane Contactor for Recovering Ammonia from Sludge Hydrolysate
Source: Membranes (Basel). 2026 Apr 1;16(4):140. doi: 10.3390/membranes16040140 (PMC13117203; doi:10.3390/membranes16040140)
Supplement: Supplementary file 1 [file membranes-16-00140-s001.zip]

Archive with 1 entries (1 files):
- membranes-4045633-supplementary.pdf
